# Supplementary material for: Adeno-Associated Virus-Based Gene Therapy for Lafora Disease in Epm2b-Deficient Mice
Source: Int J Mol Sci. 2025 Dec 11;26(24):11930. doi: 10.3390/ijms262411930 (PMC12732665; doi:10.3390/ijms262411930)
Supplement: Supplementary file 1 [file ijms-26-11930-s001.zip]

Archive with 1 entries (1 files):
- ijms-3985902-supplementary.pdf
